# Supplementary material for: A pharmacokinetics‐based approach to the monitoring of patient adherence to atorvastatin therapy
Source: Pharmacol Res Perspect. 2021 Sep 3;9(5):e00856. doi: 10.1002/prp2.856 (PMC8415218; doi:10.1002/prp2.856)
Supplement: Supplementary file 3 — Supplementary Material [file PRP2-9-e00856-s001.csv]

POPDATA DEC_11
#ID	EVID	TIME	DUR	DOSE	ADDL	II	INPUT	OUT	OUTEQ	C0	C1	C2	C3	IC	BMI	age	SeCr	gender	dose
M1	1	0	0	35.8	.	.	1	.	.	.	.	.	.	0	28.1	76	48	2	20
M1	0	2	.	.	.	.	.	0.045911501	1	0.00003859	0.03321	0	0	0	28.1	76	48	2	20
M1	0	4	.	.	.	.	.	0.026983071	1	0.00003859	0.03321	0	0	0	28.1	76	48	2	20
M1	0	6	.	.	.	.	.	0.031325329	1	0.00003859	0.03321	0	0	0	28.1	76	48	2	20
M2	1	0	0	35.8	.	.	1	.	.	.	.	.	.	0	26	68	60	1	20
M2	0	2	.	.	.	.	.	0.017251242	1	0.00003859	0.03321	0	0	0	26	68	60	1	20
M2	0	4	.	.	.	.	.	0.010966923	1	0.00003859	0.03321	0	0	0	26	68	60	1	20
M2	0	6	.	.	.	.	.	0.011071531	1	0.00003859	0.03321	0	0	0	26	68	60	1	20
M3	1	0	0	35.8	.	.	1	.	.	.	.	.	.	0.023760672	28.4	74	153	1	20
M3	0	2	.	.	.	.	.	0.070959619	1	0.00003859	0.03321	0	0	0.023760672	28.4	74	153	1	20
M3	0	4	.	.	.	.	.	0.104903407	1	0.00003859	0.03321	0	0	0.023760672	28.4	74	153	1	20
M3	0	6	.	.	.	.	.	0.075783594	1	0.00003859	0.03321	0	0	0.023760672	28.4	74	153	1	20
M3	0	14	.	.	.	.	.	0.023760672	1	0.00003859	0.03321	0	0	0.023760672	28.4	74	153	1	20
M4	1	0	0	35.8	.	.	1	.	.	.	.	.	.	0	29.3	63	85	1	20
M4	0	2	.	.	.	.	.	0.022143733	1	0.00003859	0.03321	0	0	0	29.3	63	85	1	20
M4	0	4	.	.	.	.	.	0.019141828	1	0.00003859	0.03321	0	0	0	29.3	63	85	1	20
M4	0	6	.	.	.	.	.	0.021541713	1	0.00003859	0.03321	0	0	0	29.3	63	85	1	20
M5	1	0	0	35.8	.	.	1	.	.	.	.	.	.	0	25.8	84	131	1	20
M5	0	2	.	.	.	.	.	0.042766189	1	0.00003859	0.03321	0	0	0	25.8	84	131	1	20
M5	0	4	.	.	.	.	.	0.045307313	1	0.00003859	0.03321	0	0	0	25.8	84	131	1	20
M5	0	6	.	.	.	.	.	0.044501544	1	0.00003859	0.03321	0	0	0	25.8	84	131	1	20
M6	1	0	0	35.8	.	.	1	.	.	.	.	.	.	0	33.9	77	70	2	20
M6	0	2	.	.	.	.	.	0.086841307	1	0.00003859	0.03321	0	0	0	33.9	77	70	2	20
M6	0	4	.	.	.	.	.	0.053720136	1	0.00003859	0.03321	0	0	0	33.9	77	70	2	20
M6	0	6	.	.	.	.	.	0.041115078	1	0.00003859	0.03321	0	0	0	33.9	77	70	2	20
M7	1	0	0	35.8	.	.	1	.	.	.	.	.	.	0	30.7	63	150	1	20
M7	0	2	.	.	.	.	.	0.030946967	1	0.00003859	0.03321	0	0	0	30.7	63	150	1	20
M7	0	4	.	.	.	.	.	0.034127554	1	0.00003859	0.03321	0	0	0	30.7	63	150	1	20
M7	0	6	.	.	.	.	.	0.024528574	1	0.00003859	0.03321	0	0	0	30.7	63	150	1	20
M8	1	0	0	71.6	.	.	1	.	.	.	.	.	.	0	28.5	68	140	2	40
M8	0	2	.	.	.	.	.	0.264732018	1	0.00003859	0.03321	0	0	0	28.5	68	140	2	40
M8	0	4	.	.	.	.	.	0.17151545	1	0.00003859	0.03321	0	0	0	28.5	68	140	2	40
M8	0	6	.	.	.	.	.	0.16788273	1	0.00003859	0.03321	0	0	0	28.5	68	140	2	40
M9	1	0	0	35.8	.	.	1	.	.	.	.	.	.	0	24.6	88	103	1	20
M9	0	2	.	.	.	.	.	0.20817258	1	0.00003859	0.03321	0	0	0	24.6	88	103	1	20
M9	0	4	.	.	.	.	.	0.12299224	1	0.00003859	0.03321	0	0	0	24.6	88	103	1	20
M9	0	6	.	.	.	.	.	0.102961606	1	0.00003859	0.03321	0	0	0	24.6	88	103	1	20
M10	1	0	0	71.6	.	.	1	.	.	.	.	.	.	0.039555494	44.1	69	139	1	40
M10	0	2	.	.	.	.	.	0.764951623	1	0.00003859	0.03321	0	0	0.039555494	44.1	69	139	1	40
M10	0	4	.	.	.	.	.	0.458894293	1	0.00003859	0.03321	0	0	0.039555494	44.1	69	139	1	40
M10	0	6	.	.	.	.	.	0.376298388	1	0.00003859	0.03321	0	0	0.039555494	44.1	69	139	1	40
M10	0	36	.	.	.	.	.	0.039555494	1	0.00003859	0.03321	0	0	0.039555494	44.1	69	139	1	40
M11	1	0	0	35.8	.	.	1	.	.	.	.	.	.	0	28	69	101	1	20
M11	0	2	.	.	.	.	.	0.081276829	1	0.00003859	0.03321	0	0	0	28	69	101	1	20
M11	0	4	.	.	.	.	.	0.078191082	1	0.00003859	0.03321	0	0	0	28	69	101	1	20
M11	0	6	.	.	.	.	.	0.057749433	1	0.00003859	0.03321	0	0	0	28	69	101	1	20
M12	1	0	0	71.6	.	.	1	.	.	.	.	.	.	0	25.6	45	86	1	40
M12	0	2	.	.	.	.	.	0.038165622	1	0.00003859	0.03321	0	0	0	25.6	45	86	1	40
M12	0	4	.	.	.	.	.	0.04248502	1	0.00003859	0.03321	0	0	0	25.6	45	86	1	40
M12	0	6	.	.	.	.	.	0.034788875	1	0.00003859	0.03321	0	0	0	25.6	45	86	1	40
M13	1	0	0	35.8	.	.	1	.	.	.	.	.	.	0	20.2	63	63	1	20
M13	0	2	.	.	.	.	.	0.042397454	1	0.00003859	0.03321	0	0	0	20.2	63	63	1	20
M13	0	4	.	.	.	.	.	0.032597625	1	0.00003859	0.03321	0	0	0	20.2	63	63	1	20
M13	0	6	.	.	.	.	.	0.030660902	1	0.00003859	0.03321	0	0	0	20.2	63	63	1	20
M14	1	0	0	35.8	.	.	1	.	.	.	.	.	.	0	19.1	87	196	1	20
M14	0	2	.	.	.	.	.	0.031721153	1	0.00003859	0.03321	0	0	0	19.1	87	196	1	20
M14	0	4	.	.	.	.	.	0.051726271	1	0.00003859	0.03321	0	0	0	19.1	87	196	1	20
M14	0	6	.	.	.	.	.	0.03641364	1	0.00003859	0.03321	0	0	0	19.1	87	196	1	20
M15	1	0	0	35.8	.	.	1	.	.	.	.	.	.	0.006498931	22.9	68	197	1	20
M15	0	2	.	.	.	.	.	0.038564373	1	0.00003859	0.03321	0	0	0.006498931	22.9	68	197	1	20
M15	0	4	.	.	.	.	.	0.03204936	1	0.00003859	0.03321	0	0	0.006498931	22.9	68	197	1	20
M15	0	6	.	.	.	.	.	0.028993528	1	0.00003859	0.03321	0	0	0.006498931	22.9	68	197	1	20
M15	0	36	.	.	.	.	.	0.006498931	1	0.00003859	0.03321	0	0	0.006498931	22.9	68	197	1	20
M16	1	0	0	35.8	.	.	1	.	.	.	.	.	.	0.012442107	29.1	75	501	1	20
M16	0	2	.	.	.	.	.	0.030017546	1	0.00003859	0.03321	0	0	0.012442107	29.1	75	501	1	20
M16	0	4	.	.	.	.	.	0.102987435	1	0.00003859	0.03321	0	0	0.012442107	29.1	75	501	1	20
M16	0	6	.	.	.	.	.	0.081473416	1	0.00003859	0.03321	0	0	0.012442107	29.1	75	501	1	20
M16	0	36	.	.	.	.	.	0.012442107	1	0.00003859	0.03321	0	0	0.012442107	29.1	75	501	1	20
M17	1	0	0	71.6	.	.	1	.	.	.	.	.	.	0	30.1	69	61	2	40
M17	0	2	.	.	.	.	.	0.091144219	1	0.00003859	0.03321	0	0	0	30.1	69	61	2	40
M17	0	4	.	.	.	.	.	0.152163539	1	0.00003859	0.03321	0	0	0	30.1	69	61	2	40
M17	0	6	.	.	.	.	.	0.092330358	1	0.00003859	0.03321	0	0	0	30.1	69	61	2	40
M18	1	0	0	71.6	.	.	1	.	.	.	.	.	.	0	33.3	80	146	1	40
M18	0	2	.	.	.	.	.	0.042688849	1	0.00003859	0.03321	0	0	0	33.3	80	146	1	40
M18	0	4	.	.	.	.	.	0.035259699	1	0.00003859	0.03321	0	0	0	33.3	80	146	1	40
M18	0	6	.	.	.	.	.	0.027065074	1	0.00003859	0.03321	0	0	0	33.3	80	146	1	40
M18	0	8	.	.	.	.	.	0.018943053	1	0.00003859	0.03321	0	0	0	33.3	80	146	1	40
M19	1	0	0	35.8	.	.	1	.	.	.	.	.	.	0	26.5	60	67	1	20
M19	0	2	.	.	.	.	.	0.050478752	1	0.00003859	0.03321	0	0	0	26.5	60	67	1	20
M19	0	4	.	.	.	.	.	0.052805247	1	0.00003859	0.03321	0	0	0	26.5	60	67	1	20
M19	0	6	.	.	.	.	.	0.045564748	1	0.00003859	0.03321	0	0	0	26.5	60	67	1	20
M20	1	0	0	35.8	.	.	1	.	.	.	.	.	.	0	23.4	76	58	1	20
M20	0	2	.	.	.	.	.	0.107079815	1	0.00003859	0.03321	0	0	0	23.4	76	58	1	20
M20	0	4	.	.	.	.	.	0.087353066	1	0.00003859	0.03321	0	0	0	23.4	76	58	1	20
M20	0	6	.	.	.	.	.	0.065651301	1	0.00003859	0.03321	0	0	0	23.4	76	58	1	20
M21	1	0	0	35.8	.	.	1	.	.	.	.	.	.	0	35.3	29	65	2	20
M21	0	2	.	.	.	.	.	0.047791307	1	0.00003859	0.03321	0	0	0	35.3	29	65	2	20
M21	0	4	.	.	.	.	.	0.033006565	1	0.00003859	0.03321	0	0	0	35.3	29	65	2	20
M21	0	6	.	.	.	.	.	0.033962777	1	0.00003859	0.03321	0	0	0	35.3	29	65	2	20
M22	1	0	0	35.8	.	.	1	.	.	.	.	.	.	0	37.3	77	47	2	20
M22	0	2	.	.	.	.	.	0.018326699	1	0.00003859	0.03321	0	0	0	37.3	77	47	2	20
M22	0	4	.	.	.	.	.	0.118730046	1	0.00003859	0.03321	0	0	0	37.3	77	47	2	20
M22	0	6	.	.	.	.	.	0.081523752	1	0.00003859	0.03321	0	0	0	37.3	77	47	2	20
M23	1	0	0	71.6	.	.	1	.	.	.	.	.	.	0	29	84	163	1	40
M23	0	0.167	.	.	.	.	.	0.022981644	1	0.00003859	0.03321	0	0	0	29	84	163	1	40
M23	0	4	.	.	.	.	.	0.347078851	1	0.00003859	0.03321	0	0	0	29	84	163	1	40
M23	0	6	.	.	.	.	.	0.135382501	1	0.00003859	0.03321	0	0	0	29	84	163	1	40
M24	1	0	0	71.6	.	.	1	.	.	.	.	.	.	0.000827068	22.3	75	58	2	40
M24	0	2	.	.	.	.	.	0.285871385	1	0.00003859	0.03321	0	0	0.000827068	22.3	75	58	2	40
M24	0	4	.	.	.	.	.	0.098897903	1	0.00003859	0.03321	0	0	0.000827068	22.3	75	58	2	40
M24	0	6	.	.	.	.	.	0.051839308	1	0.00003859	0.03321	0	0	0.000827068	22.3	75	58	2	40
M24	0	36	.	.	.	.	.	0.000827068	1	0.00003859	0.03321	0	0	0.000827068	22.3	75	58	2	40
M25	1	0	0	35.8	.	.	1	.	.	.	.	.	.	0.004999722	25.7	71	85	2	20
M25	0	2	.	.	.	.	.	0.031886268	1	0.00003859	0.03321	0	0	0.004999722	25.7	71	85	2	20
M25	0	4	.	.	.	.	.	0.021833125	1	0.00003859	0.03321	0	0	0.004999722	25.7	71	85	2	20
M25	0	6	.	.	.	.	.	0.018963003	1	0.00003859	0.03321	0	0	0.004999722	25.7	71	85	2	20
M25	0	36	.	.	.	.	.	0.004999722	1	0.00003859	0.03321	0	0	0.004999722	25.7	71	85	2	20
M26	1	0	0	35.8	.	.	1	.	.	.	.	.	.	0	23.4	84	102	2	20
M26	0	2	.	.	.	.	.	0.084550933	1	0.00003859	0.03321	0	0	0	23.4	84	102	2	20
M26	0	4	.	.	.	.	.	0.067801913	1	0.00003859	0.03321	0	0	0	23.4	84	102	2	20
M26	0	6	.	.	.	.	.	0.060967475	1	0.00003859	0.03321	0	0	0	23.4	84	102	2	20
M27	1	0	0	35.8	.	.	1	.	.	.	.	.	.	0	43.4	66	74	1	20
M27	0	2	.	.	.	.	.	0.021982112	1	0.00003859	0.03321	0	0	0	43.4	66	74	1	20
M27	0	4	.	.	.	.	.	0.032516764	1	0.00003859	0.03321	0	0	0	43.4	66	74	1	20
M27	0	6	.	.	.	.	.	0.024998035	1	0.00003859	0.03321	0	0	0	43.4	66	74	1	20
M28	1	0	0	35.8	.	.	1	.	.	.	.	.	.	0	18.6	76	73	1	20
M28	0	2	.	.	.	.	.	0.051992084	1	0.00003859	0.03321	0	0	0	18.6	76	73	1	20
M28	0	4	.	.	.	.	.	0.032349621	1	0.00003859	0.03321	0	0	0	18.6	76	73	1	20
M28	0	6	.	.	.	.	.	0.030937275	1	0.00003859	0.03321	0	0	0	18.6	76	73	1	20
M29	1	0	0	35.8	.	.	1	.	.	.	.	.	.	0	29	46	155	1	20
M29	0	2	.	.	.	.	.	0.157664228	1	0.00003859	0.03321	0	0	0	29	46	155	1	20
M29	0	4	.	.	.	.	.	0.075436216	1	0.00003859	0.03321	0	0	0	29	46	155	1	20
M29	0	6	.	.	.	.	.	0.066303057	1	0.00003859	0.03321	0	0	0	29	46	155	1	20
M30	1	0	0	35.8	.	.	1	.	.	.	.	.	.	0	17.1	75	88	2	20
M30	0	2	.	.	.	.	.	0.144758724	1	0.00003859	0.03321	0	0	0	17.1	75	88	2	20
M30	0	4	.	.	.	.	.	0.079636321	1	0.00003859	0.03321	0	0	0	17.1	75	88	2	20
M30	0	6	.	.	.	.	.	0.068954152	1	0.00003859	0.03321	0	0	0	17.1	75	88	2	20
M31	1	0	0	71.6	.	.	1	.	.	.	.	.	.	0.001181871	34.6	80	66	2	40
M31	0	2	.	.	.	.	.	0.09206445	1	0.00003859	0.03321	0	0	0.001181871	34.6	80	66	2	40
M31	0	4	.	.	.	.	.	0.079213306	1	0.00003859	0.03321	0	0	0.001181871	34.6	80	66	2	40
M31	0	6	.	.	.	.	.	0.045621724	1	0.00003859	0.03321	0	0	0.001181871	34.6	80	66	2	40
M31	0	36	.	.	.	.	.	0.001181871	1	0.00003859	0.03321	0	0	0.001181871	34.6	80	66	2	40
M32	1	0	0	35.8	.	.	1	.	.	.	.	.	.	0	34	86	110	1	20
M32	0	2	.	.	.	.	.	0.076458824	1	0.00003859	0.03321	0	0	0	34	86	110	1	20
M32	0	4	.	.	.	.	.	0.054440334	1	0.00003859	0.03321	0	0	0	34	86	110	1	20
M32	0	6	.	.	.	.	.	0.04508669	1	0.00003859	0.03321	0	0	0	34	86	110	1	20
M33	1	0	0	35.8	.	.	1	.	.	.	.	.	.	0	28.8	78	132	2	20
M33	0	2	.	.	.	.	.	0.133997855	1	0.00003859	0.03321	0	0	0	28.8	78	132	2	20
M33	0	4	.	.	.	.	.	0.040537256	1	0.00003859	0.03321	0	0	0	28.8	78	132	2	20
M33	0	6	.	.	.	.	.	0.018286053	1	0.00003859	0.03321	0	0	0	28.8	78	132	2	20
M34	1	0	0	35.8	.	.	1	.	.	.	.	.	.	0	24.4	86	212	1	20
M34	0	2	.	.	.	.	.	0.192077419	1	0.00003859	0.03321	0	0	0	24.4	86	212	1	20
M34	0	4	.	.	.	.	.	0.137453869	1	0.00003859	0.03321	0	0	0	24.4	86	212	1	20
M34	0	6	.	.	.	.	.	0.106583386	1	0.00003859	0.03321	0	0	0	24.4	86	212	1	20
M35	1	0	0	35.8	.	.	1	.	.	.	.	.	.	0	34.9	79	111	1	20
M35	0	2	.	.	.	.	.	0.024966817	1	0.00003859	0.03321	0	0	0	34.9	79	111	1	20
M35	0	4	.	.	.	.	.	0.032698716	1	0.00003859	0.03321	0	0	0	34.9	79	111	1	20
M35	0	6	.	.	.	.	.	0.018982805	1	0.00003859	0.03321	0	0	0	34.9	79	111	1	20
M36	1	0	0	71.6	.	.	1	.	.	.	.	.	.	0.004575071	33.3	80	144	1	40
M36	0	2	.	.	.	.	.	0.12263106	1	0.00003859	0.03321	0	0	0.004575071	33.3	80	144	1	40
M36	0	4	.	.	.	.	.	0.360281435	1	0.00003859	0.03321	0	0	0.004575071	33.3	80	144	1	40
M36	0	6	.	.	.	.	.	0.223849647	1	0.00003859	0.03321	0	0	0.004575071	33.3	80	144	1	40
M36	0	36	.	.	.	.	.	0.004575071	1	0.00003859	0.03321	0	0	0.004575071	33.3	80	144	1	40
M37	1	0	0	35.8	.	.	1	.	.	.	.	.	.	0	27.5	77	81	1	20
M37	0	2	.	.	.	.	.	0.208606529	1	0.00003859	0.03321	0	0	0	27.5	77	81	1	20
M37	0	4	.	.	.	.	.	0.158073573	1	0.00003859	0.03321	0	0	0	27.5	77	81	1	20
M37	0	6	.	.	.	.	.	0.135491656	1	0.00003859	0.03321	0	0	0	27.5	77	81	1	20
M38	1	0	0	71.6	.	.	1	.	.	.	.	.	.	0.008679708	23.8	86	195	1	40
M38	0	2	.	.	.	.	.	0.119213753	1	0.00003859	0.03321	0	0	0.008679708	23.8	86	195	1	40
M38	0	4	.	.	.	.	.	0.147154755	1	0.00003859	0.03321	0	0	0.008679708	23.8	86	195	1	40
M38	0	6	.	.	.	.	.	0.113268934	1	0.00003859	0.03321	0	0	0.008679708	23.8	86	195	1	40
M38	0	36	.	.	.	.	.	0.008679708	1	0.00003859	0.03321	0	0	0.008679708	23.8	86	195	1	40
M39	1	0	0	71.6	.	.	1	.	.	.	.	.	.	0.005995294	31	71	105	1	40
M39	0	2	.	.	.	.	.	0.109436782	1	0.00003859	0.03321	0	0	0.005995294	31	71	105	1	40
M39	0	4	.	.	.	.	.	0.081935312	1	0.00003859	0.03321	0	0	0.005995294	31	71	105	1	40
M39	0	6	.	.	.	.	.	0.067660144	1	0.00003859	0.03321	0	0	0.005995294	31	71	105	1	40
M39	0	36	.	.	.	.	.	0.005995294	1	0.00003859	0.03321	0	0	0.005995294	31	71	105	1	40
