# Supplementary material for: A pharmacokinetics‐based approach to the monitoring of patient adherence to atorvastatin therapy
Source: Pharmacol Res Perspect. 2021 Sep 3;9(5):e00856. doi: 10.1002/prp2.856 (PMC8415218; doi:10.1002/prp2.856)
Supplement: Supplementary file 4 — Supplementary Material [file PRP2-9-e00856-s005.csv]

POPDATA DEC_11
#ID	EVID	TIME	DUR	DOSE	ADDL	II	INPUT	OUT	OUTEQ	C0	C1	C2	C3	IC	BMI	age	SeCr	gender	dose
M1	1	0	0	35.8	.	.	1	.	.	.	.	.	.	0	28.1	76	48	2	20
M1	0	2	.	.	.	.	.	0.084673084	1	0.00003859	0.03321	0	0	0	28.1	76	48	2	20
M1	0	4	.	.	.	.	.	0.052759764	1	0.00003859	0.03321	0	0	0	28.1	76	48	2	20
M1	0	6	.	.	.	.	.	0.065816954	1	0.00003859	0.03321	0	0	0	28.1	76	48	2	20
M2	1	0	0	35.8	.	.	1	.	.	.	.	.	.	0	26	68	60	1	20
M2	0	2	.	.	.	.	.	0.034815802	1	0.00003859	0.03321	0	0	0	26	68	60	1	20
M2	0	4	.	.	.	.	.	0.022261729	1	0.00003859	0.03321	0	0	0	26	68	60	1	20
M2	0	6	.	.	.	.	.	0.022361199	1	0.00003859	0.03321	0	0	0	26	68	60	1	20
M3	1	0	0	35.8	.	.	1	.	.	.	.	.	.	0.051354136	28.4	74	153	1	20
M3	0	2	.	.	.	.	.	0.112966854	1	0.00003859	0.03321	0	0	0.051354136	28.4	74	153	1	20
M3	0	4	.	.	.	.	.	0.177706034	1	0.00003859	0.03321	0	0	0.051354136	28.4	74	153	1	20
M3	0	6	.	.	.	.	.	0.137465117	1	0.00003859	0.03321	0	0	0.051354136	28.4	74	153	1	20
M3	0	14	.	.	.	.	.	0.051354136	1	0.00003859	0.03321	0	0	0.051354136	28.4	74	153	1	20
M4	1	0	0	35.8	.	.	1	.	.	.	.	.	.	0	29.3	63	85	1	20
M4	0	2	.	.	.	.	.	0.029422704	1	0.00003859	0.03321	0	0	0	29.3	63	85	1	20
M4	0	4	.	.	.	.	.	0.029285072	1	0.00003859	0.03321	0	0	0	29.3	63	85	1	20
M4	0	6	.	.	.	.	.	0.033873087	1	0.00003859	0.03321	0	0	0	29.3	63	85	1	20
M5	1	0	0	35.8	.	.	1	.	.	.	.	.	.	0	25.8	84	131	1	20
M5	0	2	.	.	.	.	.	0.069599131	1	0.00003859	0.03321	0	0	0	25.8	84	131	1	20
M5	0	4	.	.	.	.	.	0.077941133	1	0.00003859	0.03321	0	0	0	25.8	84	131	1	20
M5	0	6	.	.	.	.	.	0.078863331	1	0.00003859	0.03321	0	0	0	25.8	84	131	1	20
M6	1	0	0	35.8	.	.	1	.	.	.	.	.	.	0	33.9	77	70	2	20
M6	0	2	.	.	.	.	.	0.099624081	1	0.00003859	0.03321	0	0	0	33.9	77	70	2	20
M6	0	4	.	.	.	.	.	0.090062455	1	0.00003859	0.03321	0	0	0	33.9	77	70	2	20
M6	0	6	.	.	.	.	.	0.07897403	1	0.00003859	0.03321	0	0	0	33.9	77	70	2	20
M7	1	0	0	35.8	.	.	1	.	.	.	.	.	.	0	30.7	63	150	1	20
M7	0	2	.	.	.	.	.	0.039473431	1	0.00003859	0.03321	0	0	0	30.7	63	150	1	20
M7	0	4	.	.	.	.	.	0.056102457	1	0.00003859	0.03321	0	0	0	30.7	63	150	1	20
M7	0	6	.	.	.	.	.	0.043643996	1	0.00003859	0.03321	0	0	0	30.7	63	150	1	20
M8	1	0	0	71.6	.	.	1	.	.	.	.	.	.	0	28.5	68	140	2	40
M8	0	2	.	.	.	.	.	0.386693199	1	0.00003859	0.03321	0	0	0	28.5	68	140	2	40
M8	0	4	.	.	.	.	.	0.302383912	1	0.00003859	0.03321	0	0	0	28.5	68	140	2	40
M8	0	6	.	.	.	.	.	0.322015751	1	0.00003859	0.03321	0	0	0	28.5	68	140	2	40
M9	1	0	0	35.8	.	.	1	.	.	.	.	.	.	0	24.6	88	103	1	20
M9	0	2	.	.	.	.	.	0.31589471	1	0.00003859	0.03321	0	0	0	24.6	88	103	1	20
M9	0	4	.	.	.	.	.	0.206467498	1	0.00003859	0.03321	0	0	0	24.6	88	103	1	20
M9	0	6	.	.	.	.	.	0.180444946	1	0.00003859	0.03321	0	0	0	24.6	88	103	1	20
M10	1	0	0	71.6	.	.	1	.	.	.	.	.	.	0.1018	44.1	69	139	1	40
M10	0	2	.	.	.	.	.	0.9465486	1	0.00003859	0.03321	0	0	0.1018	44.1	69	139	1	40
M10	0	4	.	.	.	.	.	0.660487679	1	0.00003859	0.03321	0	0	0.1018	44.1	69	139	1	40
M10	0	6	.	.	.	.	.	0.606011759	1	0.00003859	0.03321	0	0	0.1018	44.1	69	139	1	40
M10	0	36	.	.	.	.	.	0.1018	1	0.00003859	0.03321	0	0	0.1018	44.1	69	139	1	40
M11	1	0	0	35.8	.	.	1	.	.	.	.	.	.	0	28	69	101	1	20
M11	0	2	.	.	.	.	.	0.107071363	1	0.00003859	0.03321	0	0	0	28	69	101	1	20
M11	0	4	.	.	.	.	.	0.123234434	1	0.00003859	0.03321	0	0	0	28	69	101	1	20
M11	0	6	.	.	.	.	.	0.102978502	1	0.00003859	0.03321	0	0	0	28	69	101	1	20
M12	1	0	0	71.6	.	.	1	.	.	.	.	.	.	0	25.6	45	86	1	40
M12	0	2	.	.	.	.	.	0.073843966	1	0.00003859	0.03321	0	0	0	25.6	45	86	1	40
M12	0	4	.	.	.	.	.	0.083185764	1	0.00003859	0.03321	0	0	0	25.6	45	86	1	40
M12	0	6	.	.	.	.	.	0.072686622	1	0.00003859	0.03321	0	0	0	25.6	45	86	1	40
M13	1	0	0	35.8	.	.	1	.	.	.	.	.	.	0	20.2	63	63	1	20
M13	0	2	.	.	.	.	.	0.060323841	1	0.00003859	0.03321	0	0	0	20.2	63	63	1	20
M13	0	4	.	.	.	.	.	0.053870189	1	0.00003859	0.03321	0	0	0	20.2	63	63	1	20
M13	0	6	.	.	.	.	.	0.04999669	1	0.00003859	0.03321	0	0	0	20.2	63	63	1	20
M14	1	0	0	35.8	.	.	1	.	.	.	.	.	.	0	19.1	87	196	1	20
M14	0	2	.	.	.	.	.	0.050379495	1	0.00003859	0.03321	0	0	0	19.1	87	196	1	20
M14	0	4	.	.	.	.	.	0.064736613	1	0.00003859	0.03321	0	0	0	19.1	87	196	1	20
M14	0	6	.	.	.	.	.	0.06489446	1	0.00003859	0.03321	0	0	0	19.1	87	196	1	20
M15	1	0	0	35.8	.	.	1	.	.	.	.	.	.	0.0155	22.9	68	197	1	20
M15	0	2	.	.	.	.	.	0.075504071	1	0.00003859	0.03321	0	0	0.0155	22.9	68	197	1	20
M15	0	4	.	.	.	.	.	0.059697761	1	0.00003859	0.03321	0	0	0.0155	22.9	68	197	1	20
M15	0	6	.	.	.	.	.	0.058676316	1	0.00003859	0.03321	0	0	0.0155	22.9	68	197	1	20
M15	0	36	.	.	.	.	.	0.0155	1	0.00003859	0.03321	0	0	0.0155	22.9	68	197	1	20
M16	1	0	0	35.8	.	.	1	.	.	.	.	.	.	0.0352	29.1	75	501	1	20
M16	0	2	.	.	.	.	.	0.05320675	1	0.00003859	0.03321	0	0	0.0352	29.1	75	501	1	20
M16	0	4	.	.	.	.	.	0.149906038	1	0.00003859	0.03321	0	0	0.0352	29.1	75	501	1	20
M16	0	6	.	.	.	.	.	0.154371998	1	0.00003859	0.03321	0	0	0.0352	29.1	75	501	1	20
M16	0	36	.	.	.	.	.	0.0352	1	0.00003859	0.03321	0	0	0.0352	29.1	75	501	1	20
M17	1	0	0	71.6	.	.	1	.	.	.	.	.	.	0	30.1	69	61	2	40
M17	0	2	.	.	.	.	.	0.193832983	1	0.00003859	0.03321	0	0	0	30.1	69	61	2	40
M17	0	4	.	.	.	.	.	0.225902891	1	0.00003859	0.03321	0	0	0	30.1	69	61	2	40
M17	0	6	.	.	.	.	.	0.182374982	1	0.00003859	0.03321	0	0	0	30.1	69	61	2	40
M18	1	0	0	71.6	.	.	1	.	.	.	.	.	.	0	33.3	80	146	1	40
M18	0	2	.	.	.	.	.	0.105852385	1	0.00003859	0.03321	0	0	0	33.3	80	146	1	40
M18	0	4	.	.	.	.	.	0.083056334	1	0.00003859	0.03321	0	0	0	33.3	80	146	1	40
M18	0	6	.	.	.	.	.	0.061779975	1	0.00003859	0.03321	0	0	0	33.3	80	146	1	40
M18	0	8	.	.	.	.	.	0.047065356	1	0.00003859	0.03321	0	0	0	33.3	80	146	1	40
M19	1	0	0	35.8	.	.	1	.	.	.	.	.	.	0	26.5	60	67	1	20
M19	0	2	.	.	.	.	.	0.059395074	1	0.00003859	0.03321	0	0	0	26.5	60	67	1	20
M19	0	4	.	.	.	.	.	0.071358291	1	0.00003859	0.03321	0	0	0	26.5	60	67	1	20
M19	0	6	.	.	.	.	.	0.061483945	1	0.00003859	0.03321	0	0	0	26.5	60	67	1	20
M20	1	0	0	35.8	.	.	1	.	.	.	.	.	.	0	23.4	76	58	1	20
M20	0	2	.	.	.	.	.	0.194315419	1	0.00003859	0.03321	0	0	0	23.4	76	58	1	20
M20	0	4	.	.	.	.	.	0.172559584	1	0.00003859	0.03321	0	0	0	23.4	76	58	1	20
M20	0	6	.	.	.	.	.	0.128194796	1	0.00003859	0.03321	0	0	0	23.4	76	58	1	20
M21	1	0	0	35.8	.	.	1	.	.	.	.	.	.	0	35.3	29	65	2	20
M21	0	2	.	.	.	.	.	0.057493278	1	0.00003859	0.03321	0	0	0	35.3	29	65	2	20
M21	0	4	.	.	.	.	.	0.053382545	1	0.00003859	0.03321	0	0	0	35.3	29	65	2	20
M21	0	6	.	.	.	.	.	0.05020089	1	0.00003859	0.03321	0	0	0	35.3	29	65	2	20
M22	1	0	0	35.8	.	.	1	.	.	.	.	.	.	0	37.3	77	47	2	20
M22	0	2	.	.	.	.	.	0.019294693	1	0.00003859	0.03321	0	0	0	37.3	77	47	2	20
M22	0	4	.	.	.	.	.	0.158345895	1	0.00003859	0.03321	0	0	0	37.3	77	47	2	20
M22	0	6	.	.	.	.	.	0.119222173	1	0.00003859	0.03321	0	0	0	37.3	77	47	2	20
M23	1	0	0	71.6	.	.	1	.	.	.	.	.	.	0	29	84	163	1	40
M23	0	0.167	.	.	.	.	.	0.032488759	1	0.00003859	0.03321	0	0	0	29	84	163	1	40
M23	0	4	.	.	.	.	.	0.488392435	1	0.00003859	0.03321	0	0	0	29	84	163	1	40
M23	0	6	.	.	.	.	.	0.280862243	1	0.00003859	0.03321	0	0	0	29	84	163	1	40
M24	1	0	0	71.6	.	.	1	.	.	.	.	.	.	0.01303531	22.3	75	58	2	40
M24	0	2	.	.	.	.	.	0.559969926	1	0.00003859	0.03321	0	0	0.01303531	22.3	75	58	2	40
M24	0	4	.	.	.	.	.	0.332164043	1	0.00003859	0.03321	0	0	0.01303531	22.3	75	58	2	40
M24	0	6	.	.	.	.	.	0.218021445	1	0.00003859	0.03321	0	0	0.01303531	22.3	75	58	2	40
M24	0	36	.	.	.	.	.	0.01303531	1	0.00003859	0.03321	0	0	0.01303531	22.3	75	58	2	40
M25	1	0	0	35.8	.	.	1	.	.	.	.	.	.	0.014132005	25.7	71	85	2	20
M25	0	2	.	.	.	.	.	0.071219395	1	0.00003859	0.03321	0	0	0.014132005	25.7	71	85	2	20
M25	0	4	.	.	.	.	.	0.064108536	1	0.00003859	0.03321	0	0	0.014132005	25.7	71	85	2	20
M25	0	6	.	.	.	.	.	0.053487904	1	0.00003859	0.03321	0	0	0.014132005	25.7	71	85	2	20
M25	0	36	.	.	.	.	.	0.014132005	1	0.00003859	0.03321	0	0	0.014132005	25.7	71	85	2	20
M26	1	0	0	35.8	.	.	1	.	.	.	.	.	.	0	23.4	84	102	2	20
M26	0	2	.	.	.	.	.	0.12792876	1	0.00003859	0.03321	0	0	0	23.4	84	102	2	20
M26	0	4	.	.	.	.	.	0.124521106	1	0.00003859	0.03321	0	0	0	23.4	84	102	2	20
M26	0	6	.	.	.	.	.	0.10961471	1	0.00003859	0.03321	0	0	0	23.4	84	102	2	20
M27	1	0	0	35.8	.	.	1	.	.	.	.	.	.	0	43.4	66	74	1	20
M27	0	2	.	.	.	.	.	0.034440912	1	0.00003859	0.03321	0	0	0	43.4	66	74	1	20
M27	0	4	.	.	.	.	.	0.054119756	1	0.00003859	0.03321	0	0	0	43.4	66	74	1	20
M27	0	6	.	.	.	.	.	0.042729628	1	0.00003859	0.03321	0	0	0	43.4	66	74	1	20
M28	1	0	0	35.8	.	.	1	.	.	.	.	.	.	0	18.6	76	73	1	20
M28	0	2	.	.	.	.	.	0.06777128	1	0.00003859	0.03321	0	0	0	18.6	76	73	1	20
M28	0	4	.	.	.	.	.	0.057177053	1	0.00003859	0.03321	0	0	0	18.6	76	73	1	20
M28	0	6	.	.	.	.	.	0.048215976	1	0.00003859	0.03321	0	0	0	18.6	76	73	1	20
M29	1	0	0	35.8	.	.	1	.	.	.	.	.	.	0	29	46	155	1	20
M29	0	2	.	.	.	.	.	0.195262937	1	0.00003859	0.03321	0	0	0	29	46	155	1	20
M29	0	4	.	.	.	.	.	0.13174396	1	0.00003859	0.03321	0	0	0	29	46	155	1	20
M29	0	6	.	.	.	.	.	0.12928227	1	0.00003859	0.03321	0	0	0	29	46	155	1	20
M30	1	0	0	35.8	.	.	1	.	.	.	.	.	.	0	17.1	75	88	2	20
M30	0	2	.	.	.	.	.	0.279095728	1	0.00003859	0.03321	0	0	0	17.1	75	88	2	20
M30	0	4	.	.	.	.	.	0.231418813	1	0.00003859	0.03321	0	0	0	17.1	75	88	2	20
M30	0	6	.	.	.	.	.	0.205982892	1	0.00003859	0.03321	0	0	0	17.1	75	88	2	20
M31	1	0	0	71.6	.	.	1	.	.	.	.	.	.	0.01637236	34.6	80	66	2	40
M31	0	2	.	.	.	.	.	0.22984344	1	0.00003859	0.03321	0	0	0.01637236	34.6	80	66	2	40
M31	0	4	.	.	.	.	.	0.252165883	1	0.00003859	0.03321	0	0	0.01637236	34.6	80	66	2	40
M31	0	6	.	.	.	.	.	0.18452882	1	0.00003859	0.03321	0	0	0.01637236	34.6	80	66	2	40
M31	0	36	.	.	.	.	.	0.01637236	1	0.00003859	0.03321	0	0	0.01637236	34.6	80	66	2	40
M32	1	0	0	35.8	.	.	1	.	.	.	.	.	.	0	34	86	110	1	20
M32	0	2	.	.	.	.	.	0.126881657	1	0.00003859	0.03321	0	0	0	34	86	110	1	20
M32	0	4	.	.	.	.	.	0.112244677	1	0.00003859	0.03321	0	0	0	34	86	110	1	20
M32	0	6	.	.	.	.	.	0.101020846	1	0.00003859	0.03321	0	0	0	34	86	110	1	20
M33	1	0	0	35.8	.	.	1	.	.	.	.	.	.	0	28.8	78	132	2	20
M33	0	2	.	.	.	.	.	0.240959879	1	0.00003859	0.03321	0	0	0	28.8	78	132	2	20
M33	0	4	.	.	.	.	.	0.124510172	1	0.00003859	0.03321	0	0	0	28.8	78	132	2	20
M33	0	6	.	.	.	.	.	0.059213013	1	0.00003859	0.03321	0	0	0	28.8	78	132	2	20
M34	1	0	0	35.8	.	.	1	.	.	.	.	.	.	0	24.4	86	212	1	20
M34	0	2	.	.	.	.	.	0.23759427	1	0.00003859	0.03321	0	0	0	24.4	86	212	1	20
M34	0	4	.	.	.	.	.	0.252113616	1	0.00003859	0.03321	0	0	0	24.4	86	212	1	20
M34	0	6	.	.	.	.	.	0.222771123	1	0.00003859	0.03321	0	0	0	24.4	86	212	1	20
M35	1	0	0	35.8	.	.	1	.	.	.	.	.	.	0	34.9	79	111	1	20
M35	0	2	.	.	.	.	.	0.051147209	1	0.00003859	0.03321	0	0	0	34.9	79	111	1	20
M35	0	4	.	.	.	.	.	0.066880706	1	0.00003859	0.03321	0	0	0	34.9	79	111	1	20
M35	0	6	.	.	.	.	.	0.045103958	1	0.00003859	0.03321	0	0	0	34.9	79	111	1	20
M36	1	0	0	71.6	.	.	1	.	.	.	.	.	.	0.019764339	33.3	80	144	1	40
M36	0	2	.	.	.	.	.	0.168115127	1	0.00003859	0.03321	0	0	0.019764339	33.3	80	144	1	40
M36	0	4	.	.	.	.	.	0.512318856	1	0.00003859	0.03321	0	0	0.019764339	33.3	80	144	1	40
M36	0	6	.	.	.	.	.	0.380655425	1	0.00003859	0.03321	0	0	0.019764339	33.3	80	144	1	40
M36	0	36	.	.	.	.	.	0.019764339	1	0.00003859	0.03321	0	0	0.019764339	33.3	80	144	1	40
M37	1	0	0	35.8	.	.	1	.	.	.	.	.	.	0	27.5	77	81	1	20
M37	0	2	.	.	.	.	.	0.299807105	1	0.00003859	0.03321	0	0	0	27.5	77	81	1	20
M37	0	4	.	.	.	.	.	0.28982819	1	0.00003859	0.03321	0	0	0	27.5	77	81	1	20
M37	0	6	.	.	.	.	.	0.287512127	1	0.00003859	0.03321	0	0	0	27.5	77	81	1	20
M38	1	0	0	71.6	.	.	1	.	.	.	.	.	.	0.021322437	23.8	86	195	1	40
M38	0	2	.	.	.	.	.	0.222037257	1	0.00003859	0.03321	0	0	0.021322437	23.8	86	195	1	40
M38	0	4	.	.	.	.	.	0.283638426	1	0.00003859	0.03321	0	0	0.021322437	23.8	86	195	1	40
M38	0	6	.	.	.	.	.	0.232769858	1	0.00003859	0.03321	0	0	0.021322437	23.8	86	195	1	40
M38	0	36	.	.	.	.	.	0.021322437	1	0.00003859	0.03321	0	0	0.021322437	23.8	86	195	1	40
M39	1	0	0	71.6	.	.	1	.	.	.	.	.	.	0.016236281	31	71	105	1	40
M39	0	2	.	.	.	.	.	0.209547464	1	0.00003859	0.03321	0	0	0.016236281	31	71	105	1	40
M39	0	4	.	.	.	.	.	0.172268673	1	0.00003859	0.03321	0	0	0.016236281	31	71	105	1	40
M39	0	6	.	.	.	.	.	0.145928125	1	0.00003859	0.03321	0	0	0.016236281	31	71	105	1	40
M39	0	36	.	.	.	.	.	0.016236281	1	0.00003859	0.03321	0	0	0.016236281	31	71	105	1	40
